# Supplementary material for: Enzymatic Conversion of CO2: From Natural to Artificial Utilization
Source: Chem Rev. 2023 Jan 24;123(9):5702–54. doi: 10.1021/acs.chemrev.2c00581 (PMC10176493; doi:10.1021/acs.chemrev.2c00581)
Supplement: Supplementary file 1 — cr2c00581_si_001.xlsx [file cr2c00581_si_001.xlsx]

## Sheet: deltaG
	Pathway	Primary product	Normalized product	ATP	NAD(P)H	FADH2	Fdx2-	ATP eq/CO2 (acetyl-CoA)	ΔrG'0 (kJ/mol/)/CO2	O2 sensitivity	Status	equation (calculated using standard parameters on eQuilibrator)	pathway for normalization to acetyl-CoA
									(to acetyl-CoA)
	CBB cycle	glyceraldehyde-3P	acetyl-CoA	7	4	0	0	8.5	-102.8 ± 6.4	No, but side reactivity	natural	2 CO2(aq) + 7 ATP(aq) + 4 NADH(aq) + 4 H2O(l) + CoA(aq) ⇌ Acetyl-CoA(aq) + 4 NAD(aq) + 7 ADP(aq) + 7 Pi(aq)	glycolysis from phosphoglyceraldehyde (see equation below)
	rTCA (reverse TCA)	acetyl-CoA	acetyl-CoA	2	1	1	2	5.5	-34.3 ± 13.3	Yes	natural	2 CO2(aq) + FADH2(aq) + 1 NADH(aq) + 4 ferredoxin(red)(aq) + CoA(aq) + 2 ATP(aq) ⇌ Acetyl-CoA(aq) + FAD(aq) + 1 NAD(aq) + 4 ferredoxin(ox)(aq) + 2 ADP(aq) + 2 Pi(aq) + H2O(l)	acetyl-CoA is the primary product
	roTCA (reverse oxidative)	acetyl-CoA	acetyl-CoA	1	1	1	2	5	-19.5 ± 13.3	Yes	natural	2 CO2(aq) + FADH2(aq) + 1 NADH(aq) + 4 ferredoxin(red)(aq) + CoA(aq) + 1 ATP(aq) ⇌ Acetyl-CoA(aq) + FAD(aq) + 1 NAD(aq) + 4 ferredoxin(ox)(aq) + 1 ADP(aq) + 1 Pi(aq) + 2 H2O(l)	acetyl-CoA is the primary product
	WL pathway (acetogens)	acetyl-CoA	acetyl-CoA	1	2	0	2	5.5	-27.2 ± 13.0	Yes	natural	2 CO2(aq) + 2 NADH(aq) + 4 ferredoxin(red)(aq) + CoA(aq) + ATP(aq) ⇌ Acetyl-CoA(aq) + 2 NAD (aq) + 4 ferredoxin(ox)(aq) + ADP(aq) + Pi(aq) + 2 H2O(l)	acetyl-CoA is the primary product
	rGlycine	pyruvate	acetyl-CoA	2	2	0	2	6	-42.0 ± 13.0	Yes (if using Fdx for FDH)	natural	2 CO2(aq) + 2 ATP(aq) + 2 NADH(aq) + CoA(aq) + 4 ferredoxin(red)(aq) ⇌ 2 NAD (aq) + 2 ADP(aq) + 2 Pi(aq) + Acetyl-CoA(aq) + 4 ferredoxin(ox)(aq) + H2O(l)	pyruvate dehydrogenase (+1 NADH gained)
	DC cycle	acetyl-CoA	acetyl-CoA	5	2	1	1	7	-72.4 ± 8.9	Yes	natural	2 CO2(aq) + 3 ATP(aq) + 2 NADH(aq) + FADH2(aq) + CoA(aq) + 2 ferredoxin(red)(aq) + 2 H2O(l) ⇌ ADP(aq) + 2 AMP(aq) + 2 NAD(aq) + FAD(aq) + 2 ferredoxin(ox)(aq) + Acetyl-CoA(aq) + 5 Pi(aq)	acetyl-CoA is the primary product
	3HP/4HB cycle	acetyl-CoA	acetyl-CoA	4	4	0	0	7	-58.5 ± 6.2	No	natural	2 CO2(aq) + 3 ATP(aq) + 4 NADH(aq) + CoA(aq) + H2O(l) ⇌ 4 Pi(aq) + 2 ADP(aq) + 4 NAD(aq) + Acetyl-CoA(aq) + AMP(aq)	acetyl-CoA is the primary product
	3HP bicycle	pyruvate	acetyl-CoA	5	5	-1	0	8	- 81.3 ± 7.0	No	natural	2 CO2(aq) + 3 ATP(aq) + 5 NADH(aq) + CoA(aq) + FAD(aq) + 2 H2O(l) ⇌ ADP(aq) + 2 AMP(aq) + 5 NAD(aq) + Acetyl-CoA(aq) + 5 Pi(aq) + FADH2(aq)	pyruvate dehydrogenase (+1 NADH gained)
	CETCH 5.4	glyoxylate	acetyl-CoA	2	8	-4	0	8	-59.7 ± 13.5	No	synthetic (in vitro)	2 CO2(aq) + 8 NADH(aq) + 2 ATP(aq) + 4 FAD(aq) + CoA(aq) ⇌ 8 NAD(aq) + 2 ADP(aq) + 2 Pi(aq) + 4 FADH2(aq) + Acetyl-CoA(aq) + H2O(l)	conversion from glyoxylate (see equation below)
	HOPAC	glyoxylate	acetyl-CoA	6	6	-2	0	9	-103.5 ± 8.8	No	synthetic (drafted)	2 CO2(aq) + 6 NADH(aq) + 6 ATP(aq) + 2 FAD(aq) + CoA(aq) + 3 H2O(l) ⇌ 6 NAD(aq) + 6 ADP(aq) + 6 Pi(aq) + 2 FADH2(aq) + Acetyl-CoA(aq)	conversion from glyoxylate (see equation below)
	rGPS-MCG	acetyl-CoA	acetyl-CoA	5	5	-1	0	8	-80.9 ± 7.0	No	synthetic (in vitro)	2 CO2(aq) + 5 ATP(aq) + FAD(aq) + CoA(aq) + 5 NADH(aq) + 2 H2O(l) ⇌ Acetyl-CoA(aq) + 5 ADP(aq) + 5 Pi(aq) + FADH2(aq) + 5 NAD(aq)	acetyl-CoA is the primary product
	POAP	oxalate*	acetyl-CoA	6	3	0	1	8	-94.6 ± 8.5	Yes	synthetic (in vitro)	2 CO2(aq) + 6 ATP(aq) + CoA(aq) + 3 NADH(aq) + 2 ferredoxin(red) + 3 H2O ⇌ Acetyl-CoA(aq) + 6 ADP(aq) + 6 Pi(aq) + 3 NAD(aq) + 2 ferredoxin(ox)	conversion from oxalate (see equation below)
	GED	glyceraldehyde-3P	acetyl-CoA	7	4	0	0	8.5	-102.8 ± 6.4	No	optimized in host	2 CO2(aq) + 7 ATP(aq) + 4 NADH(aq) + CoA(aq) + 4 H2O(l) ⇌ 4 NAD (aq) + 7 ADP(aq) + 7 Pi(aq) + Acetyl-CoA(aq)	glycolysis from phosphoglyceraldehyde (see equation below)
	glycolysis from phosphoglyceraldehyde		net = -2 ATP and -2 NADH invested for conversion					For ATP per CO2 conversions, a P/O ratio of 2.5 for Fdx2-, 2.5 for NAD(P)H and 1.5 for FADH2 was assumed.
	(1) phosphoglyceraldehyde + Pi + NAD+ = 1,3-bisphosphogylcerate + NADH (glyceraldehyde-3-P dehydrogenase)
	(2) 1,3-bisphosphoglycerate + ADP = 3-phosphoglycerate+ ATP (phosphoglycerate kinase)
	(3) 3-phosphoglycerate = 2-phosphoglycerate (phosphoglycerate mutase)
	(4) 2-phosphoglycerate + H2O = PEP (enolase)
	(5) PEP + ADP = pyruvate + ATP (pyruvate kinase)
	(6) pyruvate + CoA + NADP+ = acetyl-CoA + CO2 + NADPH (pyruvate dehydrogenase)
	conversion from oxalate		net = +2 ATP and +2 NADH invested for conversion
	(1) 2 oxalate + 2 ATP + 2 CoA= 2 oxalyl-CoA + 2 ADP + 2 Pi (oxalyl-CoA synthase)
	(2) 2 oxalyl-CoA + 2 NADPH = 2 glyoxylate + 2 CoA + 2 NADP+ (oxalyl-CoA reductase)
	(3) 2 glyoxylate = tartronic semialdehyde + CO2 (glyoxylate carboligase)
	(4) tartronic semialdehyde + NADPH = glycerate + NADP+ (tartronic semialdehyde reductase)
	(5) glycerate + ATP = 3-phosphoglycerate + ADP (phosphoglycerate kinase)
	(6) 3-phosphoglycerate = 2-phosphoglycerate (phosphoglycerate mutase)
	(7) 2-phosphoglycerate + H2O = PEP (enolase)
	(8) PEP + ADP = pyruvate + ATP (pyruvate kinase)
	(9) pyruvate + CoA + NADP+ = acetyl-CoA + CO2 + NADPH (pyruvate dehydrogenase)
	conversion from glyoxylate		net = 0 ATP and 0 NADH invested for conversion
	(1) 2 glyoxylate = tartronic semialdehyde + CO2 (glyoxylate carboligase
	(2) tartronic semialdehyde + NADPH = glycerate + NADP+ (tartronic semialdehyde reductase)
	(3) glycerate + ATP = 3-phosphoglycerate + ADP (phosphoglycerate kinase
	(4) 3-phosphoglycerate = 2-phosphoglycerate (phosphoglycerate mutase)
	(5) 2-phosphoglycerate + H2O = PEP (enolase)
	(6) PEP + ADP = pyruvate + ATP (pyruvate kinase)
	(7) pyruvate + CoA + NADP+ = acetyl-CoA + CO2 + NADPH (pyruvate dehydrogenase)
